# Supplementary material for: Amide-Containing Bottlebrushes via Continuous-Flow Photoiniferter Reversible Addition–Fragmentation Chain Transfer Polymerization: Micellization Behavior
Source: Polymers (Basel). 2023 Dec 31;16(1):134. doi: 10.3390/polym16010134 (PMC10780833; doi:10.3390/polym16010134)
Supplement: Supplementary file 1 [file polymers-16-00134-s001.zip]

Archive with 1 entries (1 files):
- polymers-2782598-supplementary.pdf
